# Supplementary material for: Peroxiredoxin 5 regulates osteogenic differentiation through interaction with hnRNPK during bone regeneration
Source: eLife. 2023 Feb 3;12:e80122. doi: 10.7554/eLife.80122 (PMC9897727; doi:10.7554/eLife.80122)
Supplement: Figure 1—source data 2. [file elife-80122-fig1-data2.zip]

Archive with 14 entries (14 files):
- Figure 1-source data 12.jpg
- Figure 1-source data 13.jpg
- Figure 1-source data 14.jpg
- Figure 1-source data 1.jpg
- Figure 1-source data 2.jpg
- Figure 1-source data 3.jpg
- Figure 1-source data 4.jpg
- Figure 1-source data 5.jpg
- Figure 1-source data 6.jpg
- Figure 1-source data 7.jpg
- Figure 1-source data 8.jpg
- Figure 1-source data 9.jpg
- Figure 1-source data 10.jpg
- Figure 1-source data 11.jpg
