# Supplementary material for: Peroxiredoxin 5 regulates osteogenic differentiation through interaction with hnRNPK during bone regeneration
Source: eLife. 2023 Feb 3;12:e80122. doi: 10.7554/eLife.80122 (PMC9897727; doi:10.7554/eLife.80122)
Supplement: Figure 2—source data 2. [file elife-80122-fig2-data2.zip]

Archive with 4 entries (4 files):
- Figure 2-souce data 3.jpg
- Figure 2-souce data 4.jpg
- Figure 2-souce data 1.jpg
- Figure 2-souce data 2.jpg
