# Supplementary material for: Peroxiredoxin 5 regulates osteogenic differentiation through interaction with hnRNPK during bone regeneration
Source: eLife. 2023 Feb 3;12:e80122. doi: 10.7554/eLife.80122 (PMC9897727; doi:10.7554/eLife.80122)
Supplement: Figure 5—figure supplement 1—source data 1. [file elife-80122-fig5-figsupp1-data1.zip]

Archive with 1 entries (1 files):
- F5SD1.docx
