# Supplementary material for: Peroxiredoxin 5 regulates osteogenic differentiation through interaction with hnRNPK during bone regeneration
Source: eLife. 2023 Feb 3;12:e80122. doi: 10.7554/eLife.80122 (PMC9897727; doi:10.7554/eLife.80122)
Supplement: Figure 5—figure supplement 1—source data 2. [file elife-80122-fig5-figsupp1-data2.zip]

Archive with 3 entries (3 files):
- Figure 5-figure supplement 1-souce data 2.jpg
- Figure 5-figure supplement 1-souce data 3.jpg
- Figure 5-figure supplement 1-souce data 1.jpg
